# Supplementary material for: Predicting Psychosocial Health of Children and Adolescents with Obesity in Germany: The Underappreciated Role of Physical Fitness
Source: Int J Environ Res Public Health. 2021 Oct 25;18(21):11188. doi: 10.3390/ijerph182111188 (PMC8583523; doi:10.3390/ijerph182111188)
Supplement: Supplementary file 1 [file ijerph-18-11188-s001.zip]

Archive with 1 entries (1 files):
- ijerph-1403787-supplementary.pdf
